# Supplementary material for: Site-Specific Mobilization of Vinyl Chloride Respiration Islands by a Mechanism Common in Dehalococcoides
Source: BMC Genomics. 2011 Jun 2;12:287. doi: 10.1186/1471-2164-12-287 (PMC3146451; doi:10.1186/1471-2164-12-287)
Supplement: Additional file 4 — Table S1: Parameters and example calculations utilized in divergence age estimates. (Top table) Summary of age estimates for Dehalococcoides-related genetic divergence utilizing four different models for rate of evolution: (1) estimated universal bacterial rate of evolution in nature [74], (2) in vitro E. coli empirically derived rate of evolution [75], (3) empirical Dehalococcoides rate based on observed mutations in the whole genomes of strain 195 and its resequenced variant in the DONNA2 sister culture (see Methods), and (4) the 16S rRNA gene clock model. For ages based on the first two rates of evolution, we further considered six different values for doubling time that span a range relevant to Dehalococcoides, including four published values for Dehalococcoides growth in laboratory culture [4,6,88,96], other anaerobic bacterial growth rates [47], and values derived from environmental anaerobic systems [48,49], as well as one arbitrarily large value (130 days) intended to represent general substrate-limited conditions. The left two columns indicate the divergence being considered and the tree calculation method, respectively. Ages are presented in units of 1 million years. (Middle Two Tables) Referenced summary of growth rates utilized for the age estimate calculations. (Bottom Table) Sample calculation for length of time to a single mutation, given rates of evolution taken from literature and the averaged Dehalococcoides growth rate. [file 1471-2164-12-287-S4.XLS]

## Sheet: Sheet1
		bacterial rate of evolution							E. coli rate of evolution						DONNA2 / 195 observed rate	16S clock (1-2% = 50 million)
Divergence	doubling time (days)	0.8	1.975	11.7	13.76	14	130		0.8	1.975	11.7	13.76	14	130	n/a	n/a
Dehalogenimonas / Dehalococcoides MRCA	Splitstree	1.94021	4.78134	28.3373	33.3155	33.9537	315.284		0.358684	0.885434	5.24623	6.16783	6.28016	58.334	0.494031	262.5 - 525
	concatenated tree	1.19945	2.95584	17.5182	20.5957	20.9903	194.91		0.22174	0.547379	3.24324	3.81297	3.88242	36.0623	0.26212
DONNA2 / strain 195 MRCA	Splitstree	6.28369e-05	0.000154852	0.00091775	0.00107898	0.00109965	0.010211		1.16166e-05	2.86762e-05	0.000169908	0.000199755	0.000203393	0.00188924	1.6e-05
	concatenated tree	7.32151e-05	0.000180427	0.00106933	0.00125718	0.00128126	0.0118975		1.35352e-05	3.34124e-05	0.00019797	0.000232747	0.000236986	0.00220127	1.6e-05
vcr-GI integration module MRCA	ML tree	0.379665	0.935624	5.54511	6.51925	6.64414	61.6956		0.0701881	0.173264	1.02659	1.20693	1.22892	11.4149	0.0829698
Dehalococcoides integration module MRCA	ML tree	1.1	2.71077	16.0657	18.8881	19.2499	178.749		0.203354	0.501994	2.97433	3.49683	3.56051	33.0722	0.240387
vcrAB MRCA	ML tree	0.0181955	0.0448399	0.26575	0.312436	0.318421	2.95677		0.00336377	0.00830369	0.0491997	0.0578425	0.058896	0.547062	0.00397634
vcrAB without leader region MRCA		0.00391274	0.00964233	0.0571466	0.0671859	0.068473	0.63582		0.000723342	0.00178562	0.0105798	0.0124384	0.0126649	0.11764	0.000855067
Dehalococcoides MRCA	Splitstree	0.137122	0.337915	2.0027	2.35452	2.39963	22.2823		0.0253495	0.0625768	0.37077	0.435903	0.443841	4.12267	0.034915	30 - 60
	concat tree	0.174029	0.428866	2.54173	2.98825	3.0455	28.2796		0.0321724	0.0794196	0.470564	0.553227	0.563303	5.2323	0.0380312
		All ages are in million years
Dehalococcoides Doubling Times in Laboratory Culture [Days]
strain			Reference
FL2	2.4		(He et al, EM, 2005)
195	0.8		(Maymo-Gatell, Science, 1997)
VS	2.5		(Cupples AEM 2003: 0.4/day)
BAV1	2.2		(He et al, Science, 2003)
mean reported Dehalococcoides doubling time:		1.975	days
Alternate Doubling Times (from environment)
	hours	days
Annamox	336	14	Strous, M., Jetten MSM. (2004) Anaerobic oxidation of methane and ammonium. Annu. Rev. Microbiol. 58:99-117
Anaerobic seawater sample	330	13.75	P.C.Pollard and D.J.Moriarty, Validity of the tritiated thymidine method for estimating bacterial growth rates: measurement of isotope dilution during DNA synthesis.Appl Environ Microbiol. 1984 December; 48(6): 1076–1083.
Benthic sediment	281	11.7083	Brock, T.D. (1971) Microbial Growth Rates in Nature. Bacteriological Reviews 35(1):39-58
Putative substrate-limited conditions		130	Thought experiment by authors of this study
Sample calculation
	Rate of bacterial evolution
	"Universal" in nature	E. coli empirical rate
	Ochman et al 1999	Drake et al 1998
Overall error rate	1e-09	5.4e-09	bp-1
# bp per mutation	1e+09	1.85185e+08	bp
Mean Dehalococcoides genome size	1444540	1444540	bp
Replications per single fixed neutral mutation per genome	692.262	128.197	replications
Dehalococcoides doubling time (days)	1.975	1.975	days
Time estimated for single mutation:	1367.22	253.188	days
	3.7458	0.693667	years
